# Supplementary material for: Continued Organic Fertigation after Basal Manure Application Does Not Impact Soil Fungal Communities, Tomato Yield or Soil Fertility
Source: Microorganisms. 2023 Jun 30;11(7):1715. doi: 10.3390/microorganisms11071715 (PMC10386759; doi:10.3390/microorganisms11071715)
Supplement: Supplementary file 1 [file microorganisms-11-01715-s001.zip]

Archive with 1 entries (1 files):
- microorganisms-2475000-supplementary.pdf
